# Supplementary material for: The gut microbiome changes in wild type and IL-18 knockout mice after 9.0 Gy total body irradiation
Source: Anim Microbiome. 2023 Sep 7;5:42. doi: 10.1186/s42523-023-00262-8 (PMC10485964; doi:10.1186/s42523-023-00262-8)
Supplement: Supplementary file 7 — Supp Table 1. Detailed number of faecal samples collected. [file 42523_2023_262_MOESM7_ESM.xlsx]

## Sheet: Sheet1
Collected fecal samples used for sequencing
	PURE		MIXED
day	KO	WT	KO	WT
PRE (d0)	15	15	5	5
D1	15	15	5	5
D3	15	15	5	5
D7	15	15	5	5
D14	9	2	3	3
D21	5	0	3	0
D29	0	0	1	0
