# Supplementary material for: The gut microbiome changes in wild type and IL-18 knockout mice after 9.0 Gy total body irradiation
Source: Anim Microbiome. 2023 Sep 7;5:42. doi: 10.1186/s42523-023-00262-8 (PMC10485964; doi:10.1186/s42523-023-00262-8)
Supplement: Supplementary file 8 — Supp Table 2. General statistics of the 372 16S sequencing files. [file 42523_2023_262_MOESM8_ESM.xlsx]

## Sheet: Sheet1
Sample Name	% Dups	% GC	Length	Seqs
pre32_16S_S5_R2_001	0.798	0.54	301 bp	23748
d14ms13_16S_S166_R2_001	0.814	0.54	301 bp	20101
d7ms26_16S_S163_R2_001	0.83	0.54	301 bp	18011
d14ms01_16S_S165_R2_001	0.832	0.55	301 bp	16752
d14ms23_16S_S131_R2_001	0.845	0.54	301 bp	29320
d14ms17_16S_S106_R2_001	0.848	0.53	301 bp	21194
d7ms39_16S_S141_R2_001	0.849	0.53	301 bp	25506
d14ms04_16S_S177_R2_001	0.851	0.54	301 bp	19414
d14ms09_16S_S130_R2_001	0.854	0.54	301 bp	28010
d1ms15_16S_S8_R2_001	0.855	0.54	301 bp	23863
d7ms37_16S_S117_R2_001	0.858	0.53	301 bp	31397
d7ms38_16S_S129_R2_001	0.858	0.54	301 bp	34187
d1ms22_16S_S92_R2_001	0.86	0.54	301 bp	16693
d14ms20_16S_S107_R2_001	0.861	0.54	301 bp	27685
d14ms29_16S_S167_R2_001	0.861	0.54	301 bp	22940
d14ms12_16S_S154_R2_001	0.863	0.55	301 bp	23016
d7ms31_16S_S128_R2_001	0.863	0.54	301 bp	37083
d14ms16_16S_S190_R2_001	0.864	0.55	301 bp	27558
d14ms08_16S_S118_R2_001	0.865	0.53	301 bp	26415
d1ms18_16S_S44_R2_001	0.867	0.54	301 bp	30039
d14ms05_16S_S189_R2_001	0.868	0.55	301 bp	20190
d1ms21_16S_S80_R2_001	0.868	0.54	301 bp	24810
d7ms30_16S_S116_R2_001	0.868	0.54	301 bp	23273
d1ms19_16S_S56_R2_001	0.869	0.54	301 bp	30619
d3ms26_16S_S158_R2_001	0.869	0.54	301 bp	28542
d3ms37_16S_S100_R2_001	0.869	0.53	301 bp	20044
d14ms10_16S_S142_R2_001	0.87	0.53	301 bp	24607
d1ms31_16S_S10_R2_001	0.871	0.54	301 bp	23918
pre39_16S_S89_R2_001	0.871	0.53	301 bp	29970
d14ms14_16S_S178_R2_001	0.872	0.55	301 bp	27033
d3ms04_16S_S71_R2_001	0.872	0.54	301 bp	35830
d3ms19_16S_S157_R2_001	0.872	0.54	301 bp	17336
d3ms29_16S_S99_R2_001	0.872	0.54	301 bp	28834
d7ms34_16S_S164_R2_001	0.872	0.53	301 bp	13889
pre06_16S_S73_R2_001	0.872	0.53	301 bp	32350
pre16_16S_S3_R2_001	0.872	0.54	301 bp	24266
d1ms39_16S_S11_R2_001	0.873	0.54	301 bp	35812
d21ms09_16S_S108_R2_001	0.873	0.53	301 bp	31757
d21ms16_16S_S156_R2_001	0.873	0.54	301 bp	26738
d3ms05_16S_S83_R2_001	0.874	0.54	301 bp	53040
d1ms17_16S_S32_R2_001	0.875	0.54	301 bp	32905
d7ms40_16S_S153_R2_001	0.875	0.53	301 bp	19649
d1ms20_16S_S68_R2_001	0.876	0.54	301 bp	28450
d1ms35_16S_S58_R2_001	0.876	0.53	301 bp	42090
d3ms01_16S_S35_R2_001	0.876	0.55	301 bp	31648
d3ms03_16S_S59_R2_001	0.876	0.55	301 bp	38433
d3ms23_16S_S122_R2_001	0.876	0.54	301 bp	31601
d7ms02_16S_S160_R2_001	0.876	0.54	301 bp	28800
d7ms18_16S_S162_R2_001	0.876	0.54	301 bp	31055
d7ms32_16S_S140_R2_001	0.876	0.54	301 bp	36650
d1ms16_16S_S20_R2_001	0.877	0.54	301 bp	33616
d7ms27_16S_S175_R2_001	0.877	0.54	301 bp	24430
d7ms29_16S_S104_R2_001	0.877	0.54	301 bp	28499
d7ms35_16S_S188_R2_001	0.877	0.54	301 bp	22237
pre38_16S_S77_R2_001	0.877	0.53	301 bp	31251
pre40_16S_S6_R2_001	0.877	0.54	301 bp	35602
d14ms22_16S_S119_R2_001	0.878	0.54	301 bp	27469
d14ms24_16S_S143_R2_001	0.878	0.53	301 bp	31977
d1ms11_16S_S43_R2_001	0.878	0.54	301 bp	35316
d1ms30_16S_S93_R2_001	0.878	0.54	301 bp	27577
d1ms33_16S_S34_R2_001	0.878	0.53	301 bp	24138
d29ms01_16S_S192_R2_001	0.878	0.55	301 bp	29032
d3ms24_16S_S134_R2_001	0.878	0.54	301 bp	27652
d7ms22_16S_S115_R2_001	0.878	0.54	301 bp	25138
d21ms10_16S_S120_R2_001	0.879	0.53	301 bp	29706
d3ms27_16S_S170_R2_001	0.879	0.54	301 bp	24302
d3ms34_16S_S159_R2_001	0.879	0.53	301 bp	30151
d7ms33_16S_S152_R2_001	0.879	0.53	301 bp	25814
pre24_16S_S4_R2_001	0.879	0.55	301 bp	31543
d1ms23_16S_S9_R2_001	0.88	0.54	301 bp	32064
d1ms34_16S_S46_R2_001	0.88	0.53	301 bp	40960
d21ms14_16S_S144_R2_001	0.88	0.54	301 bp	28960
d3ms17_16S_S133_R2_001	0.88	0.55	301 bp	38053
d21ms05_16S_S191_R2_001	0.881	0.54	301 bp	32973
d3ms15_16S_S109_R2_001	0.881	0.54	301 bp	36895
d7ms21_16S_S103_R2_001	0.881	0.54	301 bp	32915
pre04_16S_S49_R2_001	0.881	0.54	301 bp	46320
d1ms29_16S_S81_R2_001	0.882	0.54	301 bp	39044
d21ms12_16S_S132_R2_001	0.882	0.54	301 bp	38869
d3ms16_16S_S121_R2_001	0.882	0.54	301 bp	46242
d3ms31_16S_S123_R2_001	0.882	0.53	301 bp	39796
d3ms40_16S_S136_R2_001	0.882	0.53	301 bp	33188
d7ms24_16S_S139_R2_001	0.882	0.54	301 bp	25576
pre31_16S_S88_R2_001	0.882	0.54	301 bp	31454
d14ms28_16S_S155_R2_001	0.883	0.54	301 bp	29677
d1ms08_16S_S7_R2_001	0.883	0.54	301 bp	33062
d1ms14_16S_S91_R2_001	0.883	0.54	301 bp	27643
d1ms27_16S_S57_R2_001	0.883	0.54	301 bp	38905
d21ms01_16S_S179_R2_001	0.883	0.54	301 bp	24435
d3ms22_16S_S110_R2_001	0.883	0.54	301 bp	36784
d7ms28_16S_S187_R2_001	0.883	0.53	301 bp	27609
d1ms25_16S_S33_R2_001	0.884	0.54	301 bp	25995
d1ms37_16S_S82_R2_001	0.884	0.53	301 bp	37081
d1ms12_16S_S55_R2_001	0.885	0.54	301 bp	44545
d1ms32_16S_S22_R2_001	0.885	0.53	301 bp	37330
d1ms38_16S_S94_R2_001	0.885	0.53	301 bp	39050
d3ms07_16S_S12_R2_001	0.885	0.54	301 bp	36050
d3ms14_16S_S97_R2_001	0.885	0.55	301 bp	37262
d3ms20_16S_S169_R2_001	0.885	0.54	301 bp	32581
d7ms25_16S_S151_R2_001	0.885	0.54	301 bp	20150
d3ms02_16S_S47_R2_001	0.886	0.55	301 bp	44761
d3ms30_16S_S111_R2_001	0.886	0.54	301 bp	38680
d3ms38_16S_S112_R2_001	0.886	0.53	301 bp	31361
d7ms36_16S_S105_R2_001	0.886	0.53	301 bp	32182
pre18_16S_S27_R2_001	0.886	0.53	301 bp	33360
d1ms26_16S_S45_R2_001	0.887	0.54	301 bp	40819
d3ms08_16S_S24_R2_001	0.887	0.54	301 bp	35292
d3ms13_16S_S96_R2_001	0.887	0.54	301 bp	35269
d3ms18_16S_S145_R2_001	0.887	0.54	301 bp	24600
d3ms21_16S_S181_R2_001	0.887	0.54	301 bp	34952
d3ms32_16S_S135_R2_001	0.887	0.53	301 bp	39434
d3ms33_16S_S147_R2_001	0.887	0.53	301 bp	28821
d7ms07_16S_S125_R2_001	0.887	0.54	301 bp	44302
pre11_16S_S38_R2_001	0.887	0.54	301 bp	47123
pre15_16S_S86_R2_001	0.887	0.54	301 bp	30019
pre17_16S_S15_R2_001	0.887	0.54	301 bp	31081
pre19_16S_S39_R2_001	0.887	0.53	301 bp	35481
pre20_16S_S51_R2_001	0.887	0.53	301 bp	34810
d3ms25_16S_S146_R2_001	0.888	0.55	301 bp	24891
d3ms28_16S_S182_R2_001	0.888	0.54	301 bp	28446
d7ms08_16S_S137_R2_001	0.888	0.54	301 bp	42128
d7ms15_16S_S126_R2_001	0.888	0.53	301 bp	47486
d7ms19_16S_S174_R2_001	0.888	0.54	301 bp	33229
pre07_16S_S85_R2_001	0.888	0.54	301 bp	32702
pre09_16S_S14_R2_001	0.888	0.54	301 bp	45465
pre27_16S_S40_R2_001	0.888	0.53	301 bp	41391
pre35_16S_S41_R2_001	0.888	0.53	301 bp	40192
d1ms03_16S_S42_R2_001	0.889	0.54	301 bp	42056
d1ms05_16S_S66_R2_001	0.889	0.54	301 bp	40272
d3ms09_16S_S36_R2_001	0.889	0.53	301 bp	37994
d3ms35_16S_S171_R2_001	0.889	0.54	301 bp	43722
d3ms39_16S_S124_R2_001	0.889	0.53	301 bp	45948
d7ms01_16S_S148_R2_001	0.889	0.54	301 bp	20656
d7ms05_16S_S101_R2_001	0.889	0.54	301 bp	39766
d7ms12_16S_S185_R2_001	0.889	0.54	301 bp	44382
d1ms04_16S_S54_R2_001	0.89	0.54	301 bp	47420
d21ms23_16S_S168_R2_001	0.89	0.54	301 bp	28401
d3ms06_16S_S95_R2_001	0.89	0.54	301 bp	32061
d7ms06_16S_S113_R2_001	0.89	0.53	301 bp	37952
d7ms10_16S_S161_R2_001	0.89	0.54	301 bp	30045
d7ms17_16S_S150_R2_001	0.89	0.54	301 bp	36041
d3ms10_16S_S48_R2_001	0.891	0.54	301 bp	39286
d3ms11_16S_S60_R2_001	0.891	0.55	301 bp	49498
d7ms13_16S_S102_R2_001	0.891	0.54	301 bp	36155
pre01_16S_S13_R2_001	0.891	0.55	301 bp	40368
pre08_16S_S2_R2_001	0.891	0.54	301 bp	41210
pre23_16S_S87_R2_001	0.891	0.54	301 bp	33427
d1ms13_16S_S67_R2_001	0.892	0.54	301 bp	37478
d3ms12_16S_S72_R2_001	0.892	0.55	301 bp	38425
d7ms03_16S_S172_R2_001	0.892	0.54	301 bp	35633
d7ms09_16S_S149_R2_001	0.892	0.53	301 bp	24224
pre03_16S_S37_R2_001	0.892	0.54	301 bp	39680
pre05_16S_S61_R2_001	0.892	0.54	301 bp	38553
pre33_16S_S17_R2_001	0.892	0.53	301 bp	40910
d1ms10_16S_S31_R2_001	0.893	0.54	301 bp	29559
d1ms28_16S_S69_R2_001	0.893	0.54	301 bp	34895
d7ms16_16S_S138_R2_001	0.893	0.54	301 bp	38971
d1ms02_16S_S30_R2_001	0.894	0.54	301 bp	40569
d1ms07_16S_S90_R2_001	0.894	0.53	301 bp	40857
d7ms14_16S_S114_R2_001	0.894	0.54	301 bp	35955
d7ms23_16S_S127_R2_001	0.894	0.54	301 bp	35051
d1ms01_16S_S18_R2_001	0.895	0.54	301 bp	50378
d1ms24_16S_S21_R2_001	0.895	0.54	301 bp	44469
d7ms20_16S_S186_R2_001	0.896	0.54	301 bp	40201
pre10_16S_S26_R2_001	0.896	0.54	301 bp	42069
d1ms09_16S_S19_R2_001	0.897	0.53	301 bp	40855
pre25_16S_S16_R2_001	0.897	0.54	301 bp	42616
pre28_16S_S52_R2_001	0.897	0.53	301 bp	49496
d1ms36_16S_S70_R2_001	0.898	0.53	301 bp	39146
pre13_16S_S62_R2_001	0.898	0.54	301 bp	38565
pre21_16S_S63_R2_001	0.898	0.54	301 bp	30899
pre29_16S_S64_R2_001	0.898	0.54	301 bp	35421
pre30_16S_S76_R2_001	0.898	0.54	301 bp	44367
d7ms04_16S_S184_R2_001	0.899	0.54	301 bp	33889
pre02_16S_S25_R2_001	0.899	0.54	301 bp	39290
pre22_16S_S75_R2_001	0.899	0.54	301 bp	36781
d1ms06_16S_S78_R2_001	0.9	0.54	301 bp	51695
pre12_16S_S50_R2_001	0.9	0.54	301 bp	40477
pre26_16S_S28_R2_001	0.9	0.53	301 bp	39185
d3ms36_16S_S183_R2_001	0.901	0.53	301 bp	43553
d7ms11_16S_S173_R2_001	0.901	0.53	301 bp	41459
pre34_16S_S29_R2_001	0.902	0.53	301 bp	32323
d1ms40_16S_S23_R2_001	0.903	0.53	301 bp	49520
pre36_16S_S53_R2_001	0.904	0.53	301 bp	43292
pre37_16S_S65_R2_001	0.906	0.53	301 bp	37529
pre14_16S_S74_R2_001	0.91	0.54	301 bp	59807
d14ms04_16S_S177_R1_001	0.918	0.54	301 bp	19414
d7ms34_16S_S164_R1_001	0.92	0.52	301 bp	13889
d7ms26_16S_S163_R1_001	0.921	0.53	301 bp	18011
d7ms33_16S_S152_R1_001	0.925	0.53	301 bp	25814
d7ms39_16S_S141_R1_001	0.927	0.53	301 bp	25506
d14ms13_16S_S166_R1_001	0.928	0.55	301 bp	20101
d14ms23_16S_S131_R1_001	0.928	0.54	301 bp	29320
d14ms28_16S_S155_R1_001	0.929	0.54	301 bp	29677
d7ms25_16S_S151_R1_001	0.929	0.55	301 bp	20150
d3ms19_16S_S157_R1_001	0.93	0.54	301 bp	17336
d14ms29_16S_S167_R1_001	0.931	0.54	301 bp	22940
d21ms16_16S_S156_R1_001	0.931	0.54	301 bp	26738
d7ms27_16S_S175_R1_001	0.931	0.54	301 bp	24430
d7ms30_16S_S116_R1_001	0.932	0.54	301 bp	23273
d14ms17_16S_S106_R1_001	0.933	0.54	301 bp	21194
d21ms01_16S_S179_R1_001	0.933	0.54	301 bp	24435
d3ms18_16S_S145_R1_001	0.935	0.55	301 bp	24600
d7ms01_16S_S148_R1_001	0.935	0.54	301 bp	20656
d7ms02_16S_S160_R1_001	0.935	0.54	301 bp	28800
d7ms40_16S_S153_R1_001	0.935	0.53	301 bp	19649
d3ms27_16S_S170_R1_001	0.936	0.54	301 bp	24302
d14ms09_16S_S130_R1_001	0.937	0.54	301 bp	28010
d7ms28_16S_S187_R1_001	0.937	0.54	301 bp	27609
d14ms01_16S_S165_R1_001	0.938	0.55	301 bp	16752
d7ms38_16S_S129_R1_001	0.938	0.53	301 bp	34187
d14ms05_16S_S189_R1_001	0.939	0.55	301 bp	20190
d1ms33_16S_S34_R1_001	0.939	0.53	301 bp	24138
d7ms03_16S_S172_R1_001	0.939	0.54	301 bp	35633
d7ms31_16S_S128_R1_001	0.939	0.53	301 bp	37083
d7ms35_16S_S188_R1_001	0.939	0.53	301 bp	22237
d14ms20_16S_S107_R1_001	0.94	0.54	301 bp	27685
d21ms09_16S_S108_R1_001	0.94	0.53	301 bp	31757
d7ms19_16S_S174_R1_001	0.94	0.54	301 bp	33229
d21ms05_16S_S191_R1_001	0.941	0.54	301 bp	32973
d7ms18_16S_S162_R1_001	0.941	0.54	301 bp	31055
pre06_16S_S73_R1_001	0.941	0.54	301 bp	32350
pre18_16S_S27_R1_001	0.941	0.54	301 bp	33360
d1ms15_16S_S8_R1_001	0.942	0.54	301 bp	23863
d1ms28_16S_S69_R1_001	0.942	0.54	301 bp	34895
d3ms25_16S_S146_R1_001	0.942	0.55	301 bp	24891
d7ms09_16S_S149_R1_001	0.942	0.53	301 bp	24224
d7ms17_16S_S150_R1_001	0.942	0.54	301 bp	36041
d14ms08_16S_S118_R1_001	0.943	0.53	301 bp	26415
d1ms10_16S_S31_R1_001	0.943	0.54	301 bp	29559
d29ms01_16S_S192_R1_001	0.943	0.55	301 bp	29032
d14ms12_16S_S154_R1_001	0.944	0.55	301 bp	23016
d14ms24_16S_S143_R1_001	0.944	0.54	301 bp	31977
d1ms22_16S_S92_R1_001	0.944	0.54	301 bp	16693
d1ms25_16S_S33_R1_001	0.944	0.55	301 bp	25995
d21ms14_16S_S144_R1_001	0.944	0.54	301 bp	28960
d21ms23_16S_S168_R1_001	0.944	0.54	301 bp	28401
d7ms10_16S_S161_R1_001	0.944	0.54	301 bp	30045
d14ms22_16S_S119_R1_001	0.945	0.54	301 bp	27469
d1ms02_16S_S30_R1_001	0.945	0.54	301 bp	40569
d1ms05_16S_S66_R1_001	0.945	0.54	301 bp	40272
d1ms21_16S_S80_R1_001	0.945	0.55	301 bp	24810
d3ms09_16S_S36_R1_001	0.945	0.53	301 bp	37994
d3ms20_16S_S169_R1_001	0.945	0.55	301 bp	32581
d3ms26_16S_S158_R1_001	0.945	0.54	301 bp	28542
d14ms14_16S_S178_R1_001	0.946	0.55	301 bp	27033
d3ms05_16S_S83_R1_001	0.946	0.54	301 bp	53040
d3ms12_16S_S72_R1_001	0.946	0.55	301 bp	38425
d7ms12_16S_S185_R1_001	0.946	0.54	301 bp	44382
pre16_16S_S3_R1_001	0.946	0.54	301 bp	24266
d14ms10_16S_S142_R1_001	0.947	0.53	301 bp	24607
d1ms13_16S_S67_R1_001	0.947	0.53	301 bp	37478
d1ms29_16S_S81_R1_001	0.947	0.54	301 bp	39044
d1ms35_16S_S58_R1_001	0.947	0.53	301 bp	42090
d3ms28_16S_S182_R1_001	0.947	0.53	301 bp	28446
d7ms37_16S_S117_R1_001	0.947	0.52	301 bp	31397
pre13_16S_S62_R1_001	0.947	0.53	301 bp	38565
pre39_16S_S89_R1_001	0.947	0.53	301 bp	29970
d14ms16_16S_S190_R1_001	0.948	0.55	301 bp	27558
d21ms10_16S_S120_R1_001	0.948	0.53	301 bp	29706
d3ms04_16S_S71_R1_001	0.948	0.54	301 bp	35830
d3ms33_16S_S147_R1_001	0.948	0.53	301 bp	28821
d7ms32_16S_S140_R1_001	0.948	0.53	301 bp	36650
d1ms30_16S_S93_R1_001	0.949	0.54	301 bp	27577
d1ms31_16S_S10_R1_001	0.949	0.53	301 bp	23918
d3ms13_16S_S96_R1_001	0.949	0.55	301 bp	35269
d3ms23_16S_S122_R1_001	0.949	0.55	301 bp	31601
pre21_16S_S63_R1_001	0.949	0.54	301 bp	30899
pre23_16S_S87_R1_001	0.949	0.54	301 bp	33427
pre31_16S_S88_R1_001	0.949	0.53	301 bp	31454
d1ms08_16S_S7_R1_001	0.95	0.54	301 bp	33062
d1ms11_16S_S43_R1_001	0.95	0.54	301 bp	35316
d1ms14_16S_S91_R1_001	0.95	0.54	301 bp	27643
d1ms20_16S_S68_R1_001	0.95	0.54	301 bp	28450
d1ms34_16S_S46_R1_001	0.95	0.53	301 bp	40960
d21ms12_16S_S132_R1_001	0.95	0.54	301 bp	38869
d3ms01_16S_S35_R1_001	0.95	0.55	301 bp	31648
d3ms21_16S_S181_R1_001	0.95	0.55	301 bp	34952
d7ms08_16S_S137_R1_001	0.95	0.54	301 bp	42128
pre24_16S_S4_R1_001	0.95	0.55	301 bp	31543
pre26_16S_S28_R1_001	0.95	0.53	301 bp	39185
d1ms17_16S_S32_R1_001	0.951	0.54	301 bp	32905
d1ms19_16S_S56_R1_001	0.951	0.54	301 bp	30619
d1ms23_16S_S9_R1_001	0.951	0.54	301 bp	32064
d1ms39_16S_S11_R1_001	0.951	0.53	301 bp	35812
d3ms15_16S_S109_R1_001	0.951	0.54	301 bp	36895
d3ms24_16S_S134_R1_001	0.951	0.54	301 bp	27652
d7ms15_16S_S126_R1_001	0.951	0.54	301 bp	47486
d7ms20_16S_S186_R1_001	0.951	0.55	301 bp	40201
d7ms29_16S_S104_R1_001	0.951	0.54	301 bp	28499
pre04_16S_S49_R1_001	0.951	0.54	301 bp	46320
pre10_16S_S26_R1_001	0.951	0.54	301 bp	42069
pre15_16S_S86_R1_001	0.951	0.54	301 bp	30019
pre20_16S_S51_R1_001	0.951	0.53	301 bp	34810
pre32_16S_S5_R1_001	0.951	0.53	301 bp	23748
pre40_16S_S6_R1_001	0.951	0.54	301 bp	35602
d1ms12_16S_S55_R1_001	0.952	0.54	301 bp	44545
d1ms18_16S_S44_R1_001	0.952	0.54	301 bp	30039
d3ms07_16S_S12_R1_001	0.952	0.54	301 bp	36050
d3ms29_16S_S99_R1_001	0.952	0.54	301 bp	28834
d7ms04_16S_S184_R1_001	0.952	0.54	301 bp	33889
d7ms06_16S_S113_R1_001	0.952	0.53	301 bp	37952
d7ms11_16S_S173_R1_001	0.952	0.54	301 bp	41459
d7ms22_16S_S115_R1_001	0.952	0.54	301 bp	25138
d7ms24_16S_S139_R1_001	0.952	0.54	301 bp	25576
pre07_16S_S85_R1_001	0.952	0.54	301 bp	32702
pre11_16S_S38_R1_001	0.952	0.54	301 bp	47123
d1ms03_16S_S42_R1_001	0.953	0.54	301 bp	42056
d1ms26_16S_S45_R1_001	0.953	0.54	301 bp	40819
d3ms30_16S_S111_R1_001	0.953	0.54	301 bp	38680
d3ms40_16S_S136_R1_001	0.953	0.52	301 bp	33188
d7ms13_16S_S102_R1_001	0.953	0.54	301 bp	36155
d7ms14_16S_S114_R1_001	0.953	0.54	301 bp	35955
pre05_16S_S61_R1_001	0.953	0.54	301 bp	38553
d1ms07_16S_S90_R1_001	0.954	0.54	301 bp	40857
d1ms37_16S_S82_R1_001	0.954	0.52	301 bp	37081
d1ms38_16S_S94_R1_001	0.954	0.53	301 bp	39050
d3ms22_16S_S110_R1_001	0.954	0.55	301 bp	36784
d3ms37_16S_S100_R1_001	0.954	0.53	301 bp	20044
pre29_16S_S64_R1_001	0.954	0.53	301 bp	35421
pre38_16S_S77_R1_001	0.954	0.53	301 bp	31251
d1ms09_16S_S19_R1_001	0.955	0.54	301 bp	40855
d1ms16_16S_S20_R1_001	0.955	0.54	301 bp	33616
d3ms08_16S_S24_R1_001	0.955	0.54	301 bp	35292
d3ms17_16S_S133_R1_001	0.955	0.55	301 bp	38053
d3ms32_16S_S135_R1_001	0.955	0.53	301 bp	39434
d3ms38_16S_S112_R1_001	0.955	0.53	301 bp	31361
d7ms07_16S_S125_R1_001	0.955	0.53	301 bp	44302
d7ms21_16S_S103_R1_001	0.955	0.54	301 bp	32915
pre02_16S_S25_R1_001	0.955	0.54	301 bp	39290
pre09_16S_S14_R1_001	0.955	0.54	301 bp	45465
pre17_16S_S15_R1_001	0.955	0.54	301 bp	31081
d1ms24_16S_S21_R1_001	0.956	0.54	301 bp	44469
d1ms27_16S_S57_R1_001	0.956	0.54	301 bp	38905
d1ms32_16S_S22_R1_001	0.956	0.53	301 bp	37330
d3ms06_16S_S95_R1_001	0.956	0.54	301 bp	32061
d3ms10_16S_S48_R1_001	0.956	0.54	301 bp	39286
d3ms31_16S_S123_R1_001	0.956	0.53	301 bp	39796
d3ms34_16S_S159_R1_001	0.956	0.53	301 bp	30151
d7ms16_16S_S138_R1_001	0.956	0.55	301 bp	38971
pre08_16S_S2_R1_001	0.956	0.54	301 bp	41210
pre27_16S_S40_R1_001	0.956	0.53	301 bp	41391
pre35_16S_S41_R1_001	0.956	0.53	301 bp	40192
d1ms04_16S_S54_R1_001	0.957	0.54	301 bp	47420
d3ms03_16S_S59_R1_001	0.957	0.55	301 bp	38433
d3ms11_16S_S60_R1_001	0.957	0.55	301 bp	49498
d3ms14_16S_S97_R1_001	0.957	0.55	301 bp	37262
d3ms35_16S_S171_R1_001	0.957	0.54	301 bp	43722
pre01_16S_S13_R1_001	0.957	0.55	301 bp	40368
pre03_16S_S37_R1_001	0.957	0.54	301 bp	39680
pre19_16S_S39_R1_001	0.957	0.53	301 bp	35481
pre25_16S_S16_R1_001	0.957	0.54	301 bp	42616
d3ms02_16S_S47_R1_001	0.958	0.55	301 bp	44761
d3ms39_16S_S124_R1_001	0.958	0.53	301 bp	45948
d7ms23_16S_S127_R1_001	0.958	0.54	301 bp	35051
d1ms01_16S_S18_R1_001	0.959	0.54	301 bp	50378
d1ms06_16S_S78_R1_001	0.959	0.54	301 bp	51695
d3ms16_16S_S121_R1_001	0.959	0.54	301 bp	46242
pre22_16S_S75_R1_001	0.959	0.54	301 bp	36781
pre30_16S_S76_R1_001	0.959	0.54	301 bp	44367
pre34_16S_S29_R1_001	0.959	0.53	301 bp	32323
d1ms36_16S_S70_R1_001	0.96	0.52	301 bp	39146
d7ms05_16S_S101_R1_001	0.96	0.54	301 bp	39766
pre12_16S_S50_R1_001	0.96	0.54	301 bp	40477
pre28_16S_S52_R1_001	0.96	0.53	301 bp	49496
pre33_16S_S17_R1_001	0.961	0.53	301 bp	40910
d1ms40_16S_S23_R1_001	0.962	0.53	301 bp	49520
pre14_16S_S74_R1_001	0.964	0.55	301 bp	59807
d3ms36_16S_S183_R1_001	0.965	0.52	301 bp	43553
d7ms36_16S_S105_R1_001	0.965	0.52	301 bp	32182
pre37_16S_S65_R1_001	0.966	0.52	301 bp	37529
pre36_16S_S53_R1_001	0.971	0.52	301 bp	43292
