# Supplementary material for: The gut microbiome changes in wild type and IL-18 knockout mice after 9.0 Gy total body irradiation
Source: Anim Microbiome. 2023 Sep 7;5:42. doi: 10.1186/s42523-023-00262-8 (PMC10485964; doi:10.1186/s42523-023-00262-8)
Supplement: Supplementary file 9 — Supp Table 3. Detailed list of significantly changed bacterial genera of the pure IL-18 knockout and wild type mice at specific time points after irradiation compared to their d0 samples respectively. [file 42523_2023_262_MOESM9_ESM.xlsx]

## Sheet: Sig genus before and after IR o
The signficantly changed genera of WT and KO mice at specific time points compared to their same genotype before irradiation
pure mice only
comparision	Genus	baseMean	log2FoldChange	pvalue	Median abundance IR WT	Median abundance 0 Gy WT
d1 WT vs 0 Gy WT	No signficant difference between d1WT vs D0 WT genus
d3 WT vs 0 Gy WT	Muribaculaceae	3605.11	1.03073	1.94e-06	0.127115	0.174665
d7 WT vs 0 Gy WT	Muribaculaceae	3160.89	1.21976	2.61e-07	0.108635	0.174665
	Robinsoniella	115.321	7.22409	8.14e-05	0	0
d14 WT vs 0 Gy WT	Robinsoniella	235.919	23.2338	7.86e-07	0	0
	Erysipelatoclostridium	73.2892	8.83411	1.62e-05	0	0.00257103
	Dickeya	56.2875	21.2398	6.34e-06	0	0
	[Eubacterium]_siraeum_group	21.0804	-6.86217	0.000254	0.0104946	0
	Candidatus_Stoquefichus	20.5119	6.99973	0.000453	0	0.000792338
	Staphylococcus	14.4987	-7.12835	8.27e-07	0.00705404	0
comparision	Genus	baseMean	log2FoldChange	pvalue	Median abundance IR KO	Median abundance 0 Gy KO
d1 KO vs 0 Gy KO	Turicibacter	767.964	-1.70886	0.000442	0.0542337	0.0133
	[Eubacterium]_coprostanoligenes_group	142.159	-1.56614	4.82e-05	0.00787264	0.00367
	Ruminococcaceae uncultured_Clostridium	6.1912	-2.2915	7.16e-07	0.000453618	8.62e-05
	Monoglobus	5.01263	2.76049	3.55e-07	0	0.000342
d3 KO vs 0 Gy KO	unclassified, Family: Muribaculaceae	2408.36	-0.817872	6.58e-07	0.153	0.0944
	Turicibacter	739.031	-1.7968	3.12e-05	0.0556	0.0133
	Ruminococcus	342.5	-2.41123	4.74e-07	0.0319	0.00324
	Bacteroides	157.702	-9.12124	3.23e-06	0	0
	Enterorhabdus	130.647	1.68601	0.000166	0.00382	0.00977
	[Eubacterium]_coprostanoligenes_group	114.742	-1.34509	0.00101	0.00606	0.00367
	Clostridia_vadinBB60_group	85.104	-2.09283	0.000123	0.00525	0.000555
	RF39	85.044	2.03624	6.46e-07	0.00107	0.00779
	Ruminococcaceae	47.9235	3.33139	1.71e-09	0.000262	0.00451
	[Eubacterium]_xylanophilum_group	27.0132	2.06144	4.11e-07	0.000474	0.00245
	UCG-010	14.0634	-1.64948	2.17e-05	0.0012	0.000368
	Erysipelotrichaceae unidentified	11.7068	2.09196	1.09e-05	0.000233	0.000725
	Ruminococcaceae uncultured_Clostridium	8.09782	-2.94879	3.48e-15	0.000775	8.62e-05
	Tyzzerella	6.31057	3.2411	6.04e-08	0	0.000775
	Monoglobus	4.95194	2.1435	1.77e-05	6.77e-05	0.000342
d7 KO vs 0 Gy KO	Lactobacillus	5993.27	-1.1782	5.12e-05	0.279	0.224
	unclassified, Family: Muribaculaceae	2971.68	-1.55471	1.97e-11	0.154	0.0944
	Clostridium_sensu_stricto_1	1351.1	-2.83067	0.000212	0.0689	0.0146
	Turicibacter	945.789	-2.44768	8.9e-08	0.0532	0.0133
	Clostridia_UCG-014	830.817	-1.31876	9.33e-06	0.0416	0.0317
	Ruminococcus	194.521	-1.64549	0.00151	0.0113	0.00324
	Bacteroides	156.78	-9.27988	3.04e-07	4.32e-05	0
	Oscillibacter	139.173	1.0898	0.00023	0.00301	0.0103
	[Eubacterium]_coprostanoligenes_group	121.752	-1.7273	0.000125	0.00473	0.00367
	A2	73.1113	1.69893	0.0013	0.000579	0.00522
	Acetatifactor	71.2473	0.898675	0.00177	0.00163	0.00654
	Marvinbryantia	65.557	-1.30024	0.0028	0.00345	0.00212
	Ruminococcaceae	41.4549	2.89053	1.26e-06	0.00017	0.00451
	Roseburia	35.8105	2.6825	3.87e-08	0.000298	0.00331
	Lachnospiraceae_UCG-006	35.7315	1.71779	1.21e-05	0.000433	0.00314
	Lachnospiraceae_FCS020_group	29.142	1.31604	0.00105	0.000612	0.00205
	Desulfovibrio	23.8176	-24.9237	1.98e-17	0	0
	[Eubacterium]_xylanophilum_group	20.975	3.46576	5.2e-10	0	0.00245
	Peptococcaceae unidentified	14.8236	1.52182	0.00158	0.000198	0.00108
	Parvibacter	14.5277	-1.21287	0.00239	0.000669	0.000475
	unclassified, Class: Bacteroidia	13.3676	-7.73749	0.00249	0	0
	UCG-009	11.9289	2.19526	3.31e-06	0.000112	0.000993
	Anaerotruncus	9.59354	2.10928	1.02e-07	8.72e-05	0.000746
	Ruminococcaceae uncultured_Clostridium	6.05852	-2.57962	2.38e-07	0.000386	8.62e-05
	Tyzzerella	5.30492	3.36052	5.79e-07	0	0.000775
	Monoglobus	4.72183	1.84418	0.0013	4.71e-05	0.000342
	unclassified, Order: Bacteroidales	2.93628	-2.90581	0.00154	0.000149	0
	Erysipelotrichaceae	1.36134	3.12696	0.00153	0	9.8e-05
d14 KO vs 0 Gy KO	unclassified, Family: Muribaculaceae	2366.35	-0.916264	0.000191	0.178473	0.0943954
	Muribaculum	1194.44	1.35135	0.00025	0.02115	0.0745135
	[Eubacterium]_coprostanoligenes_group	155.703	-2.21247	1.43e-05	0.00768671	0.00367394
	Enterorhabdus	153.363	1.55863	0.000525	0.00297206	0.00976989
	Bacteroides	145.307	-9.39951	5.53e-05	0	0
	Desulfovibrio	77.8586	-10.4443	7.12e-06	0.00644598	0
	Lachnospiraceae_FCS020_group	35.8274	1.95284	9.48e-05	0.000440626	0.00205433
	[Eubacterium]_xylanophilum_group	32.2327	1.89003	0.000476	0.000220313	0.00244766
	unclassified, Class: Bacteroidia	22.2533	-24.9642	1.63e-16	0	0
	ASF356	19.5996	3.00625	5.06e-07	0	0.00132234
	Enterococcus	12.917	-4.40295	1.21e-07	0.000940039	0
	Lachnospiraceae_NK4B4_group	2.38602	3.90475	0.000718	0	0.000172779
d21 KO vs 0 Gy KO	Muribaculum	1508.28	2.63383	7.64e-07	0.0197	0.0745135
	Lachnospiraceae_NK4A136_group	578.455	-1.16204	0.000482	0.0495	0.0261194
	Enterorhabdus	197.362	2.44507	1.89e-07	0.00219	0.00976989
	RF39	133.694	2.70098	7.35e-07	0.00117	0.00779485
	Bacteroides	70.6815	-8.64364	0.000611	5.91e-05	0
	Marvinbryantia	41.1482	4.28893	4.62e-08	0.000125	0.002124
	ASF356	27.4612	4.19531	3.08e-09	5.91e-05	0.00132234
	unclassified, Class: Bacteroidia	19.8145	-25.0943	1.02e-13	0	0
	Desulfovibrio	15.3627	-8.3998	0.000522	0.00274	0
	Enterococcus	12.7084	-4.62669	7.11e-06	0.000762	0
	NK4A214_group	8.16083	3.6431	0.000402	4.49e-05	0.000439024
	Staphylococcus	4.84205	-6.32439	2.15e-06	0.000538	0
