# Supplementary material for: The gut microbiome changes in wild type and IL-18 knockout mice after 9.0 Gy total body irradiation
Source: Anim Microbiome. 2023 Sep 7;5:42. doi: 10.1186/s42523-023-00262-8 (PMC10485964; doi:10.1186/s42523-023-00262-8)
Supplement: Supplementary file 10 — Supp Table 4. Detailed list of significantly changed bacteria of the pure IL-18 knockout and wild type mice. [file 42523_2023_262_MOESM10_ESM.xlsx]

## Sheet: Sheet1
Significantly changed bacteria at the phylum, genus and species level between the knockout/radiation time groups
Phylum		Pvalues	FDR	Statistics
	p__Actinobacteriota	1.4263e-13	7.1315e-13	12.122
	p__Verrucomicrobiota	1.5054e-11	3.7635e-11	10.034
	p__Proteobacteria	2.6982e-07	4.4969e-07	6.1579
genus	g__RF39	7.84e-15	4e-13	13.515
	g__Marvinbryantia	3.64e-13	9.29e-12	11.687
	g__Olsenella	5.5e-13	9.35e-12	11.499
	g__Lachnospiraceae_NK4A136_group	2.87e-12	3.66e-11	10.757
	g__Muribaculum	5.06e-12	5.16e-11	10.507
	g__UCG_005	8.77e-12	7.46e-11	10.267
	g__Clostridia_UCG_014	1.33e-11	9.6e-11	10.087
	g__Akkermansia	1.51e-11	9.6e-11	10.034
	g__Alistipes	3.68e-11	2.09e-10	9.6523
	g__Eubacterium_xylanophilum_group	6.4e-09	3.18e-08	7.5653
	g__Enterorhabdus	6.86e-09	3.18e-08	7.5388
	g__Eubacterium_ventriosum_group	1.84e-08	7.81e-08	7.1604
	Not_Assigned	4.08e-08	1.6e-07	6.8587
	g__Ruminococcaceae	6.54e-08	2.38e-07	6.6818
	g__Lactobacillus	1.93e-07	6.55e-07	6.2815
	g__Coprococcus	2.07e-07	6.59e-07	6.2555
	g__Parasutterella	2.7e-07	8.09e-07	6.1579
	g__Lachnospiraceae_FCS020_group	5.71e-07	1.62e-06	5.8849
	g__Lachnospiraceae_UCG_006	6.88e-07	1.76e-06	5.8179
	g__Muribaculaceae	6.89e-07	1.76e-06	5.8176
	g__Bacteroides	1.02e-05	2.48e-05	4.8614
	g__Sellimonas	1.2e-05	2.78e-05	4.8046
	g__Acetatifactor	1.78e-05	3.94e-05	4.6685
	g__Ruminococcus	4.16e-05	8.84e-05	4.3742
	g__NK4A214_group	0.00028372	0.00057879	3.7172
	g__Oscillibacter	0.00053268	0.0010449	3.503
	g__Tuzzerella	0.00069913	0.0012852	3.4106
	g__Eubacterium_coprostanoligenes_group	0.0007056	0.0012852	3.4074
	g__Turicibacter	0.0008474	0.0014903	3.3452
	g__uncultured	0.0012771	0.002171	3.2057
	g__Lachnoclostridium	0.0014831	0.0024399	3.1548
	g__Candidatus_Stoquefichus	0.0019996	0.0031868	3.053
	g__A2	0.0021176	0.0032726	3.0335
	g__Clostridium_sensu_stricto_1	0.002538	0.0037317	2.9717
	g__UC5_1_2E3	0.002561	0.0037317	2.9686
	g__Roseburia	0.0032202	0.0045619	2.8903
	g__UCG_010	0.0040996	0.0056508	2.8076
	g__Colidextribacter	0.0055894	0.0073917	2.701
	g__Erysipelatoclostridium	0.0056525	0.0073917	2.6971
	g__Anaeroplasma	0.011009	0.014036	2.4661
	g__Tepidibacter	0.011961	0.014878	2.4371
	g__UCG_009	0.020403	0.024775	2.2491
species	s__uncultured_prokaryote	4.9243e-14	1.428e-12	12.624
	s__Muribaculum_intestinale	5.0608e-12	7.3382e-11	10.507
	s__Akkermansia_muciniphila	1.5054e-11	1.4552e-10	10.034
	s__Clostridiales_bacterium	2.3718e-11	1.7196e-10	9.8392
	s__uncultured_Clostridiales	5.1172e-09	2.968e-08	7.6523
	s__Adlercreutzia_mucosicola	9.7016e-09	4.6891e-08	7.4049
	s__uncultured_bacterium	5.287e-08	2.1903e-07	6.7612
	s__uncultured_Ruminococcaceae	6.5366e-08	2.3695e-07	6.6818
	s__Parasutterella_excrementihominis	2.6982e-07	8.6941e-07	6.1579
	Not_Assigned	1.9587e-06	5.6801e-06	5.4429
	s__mouse_gut	2.6889e-06	7.0888e-06	5.3303
	s__Acetatifactor_muris	1.7753e-05	4.2902e-05	4.6685
	s__Oscillibacter_sp_	2.6478e-05	5.9067e-05	4.53
	s__unidentified	0.00025583	0.00052993	3.7525
	s__uncultured_Clostridium	0.00030558	0.0005908	3.692
	s__Ruminococcus_champanellensis	0.00036349	0.00065883	3.6329
	s__Lachnospiraceae	0.00050108	0.00085478	3.5238
	s__uncultured_organism	0.00071918	0.0011587	3.401
	s__Clostridium_sp_	0.00085391	0.0013033	3.3426
	s__uncultured_Lactococcus	0.0009475	0.0013739	3.3072
	s__Clostridium_leptum	0.0019379	0.0026762	3.0637
	s__Firmicutes_bacterium	0.0027113	0.0035739	2.9491
	s__uncultured_Anaeroplasma	0.011009	0.013881	2.4661
	s__uncultured_Gram_positive	0.011961	0.014453	2.4371
