# Supplementary material for: The gut microbiome changes in wild type and IL-18 knockout mice after 9.0 Gy total body irradiation
Source: Anim Microbiome. 2023 Sep 7;5:42. doi: 10.1186/s42523-023-00262-8 (PMC10485964; doi:10.1186/s42523-023-00262-8)
Supplement: Supplementary file 11 — Supp Table 5. Detailed list of significantly correlated bacteria genera of the pure IL-18 knockout and wild type mice. [file 42523_2023_262_MOESM11_ESM.xlsx]

## Sheet: Supplementary Table S5 correlat
Taxon1	Taxon2	Correlation	P.value	Statistic	Method
g__A2	g__Acetatifactor	0.5855	0	99663	Spearman's rank correlation rho
g__A2	g__Blautia	0.3745	0	150412	Spearman's rank correlation rho
g__A2	g__Colidextribacter	0.3213	0.0005	163208	Spearman's rank correlation rho
g__A2	g__Eubacterium_brachy_group	0.3677	0.0001	152051	Spearman's rank correlation rho
g__A2	g__Eubacterium_ventriosum_group	0.4741	0	126452	Spearman's rank correlation rho
g__A2	g__GCA_900066575	0.6058	0	94787.7	Spearman's rank correlation rho
g__A2	g__Incertae_Sedis	0.562	0	105312	Spearman's rank correlation rho
g__A2	g__Lachnoclostridium	0.4388	0	134956	Spearman's rank correlation rho
g__A2	g__Oscillibacter	0.3995	0	144394	Spearman's rank correlation rho
g__A2	g__Parvibacter	0.3479	0.0002	156796	Spearman's rank correlation rho
g__A2	g__Sellimonas	0.381	0	148836	Spearman's rank correlation rho
g__A2	g__Tepidibacter	0.3629	0.0001	153192	Spearman's rank correlation rho
g__A2	g__Turicibacter	0.3372	0.0003	159389	Spearman's rank correlation rho
g__A2	g__UCG_005	0.3015	0.0012	167963	Spearman's rank correlation rho
g__A2	g__UCG_009	0.3788	0	149367	Spearman's rank correlation rho
g__A2	g__uncultured	0.4591	0	130078	Spearman's rank correlation rho
g__A2	Not_Assigned	0.4037	0	143388	Spearman's rank correlation rho
g__Acetatifactor	g__Anaeroplasma	0.436	0	135614	Spearman's rank correlation rho
g__Acetatifactor	g__Anaerotruncus	0.3842	0	148081	Spearman's rank correlation rho
g__Acetatifactor	g__ASF356	0.3218	0.0005	163091	Spearman's rank correlation rho
g__Acetatifactor	g__Blautia	0.4531	0	131499	Spearman's rank correlation rho
g__Acetatifactor	g__Clostridia_vadinBB60_group	0.3365	0.0003	159549	Spearman's rank correlation rho
g__Acetatifactor	g__Colidextribacter	0.6915	0	74195.2	Spearman's rank correlation rho
g__Acetatifactor	g__Coprococcus	0.4018	0	143840	Spearman's rank correlation rho
g__Acetatifactor	g__Eubacterium_brachy_group	0.4782	0	125476	Spearman's rank correlation rho
g__Acetatifactor	g__Eubacterium_xylanophilum_group	0.3137	0.0007	165034	Spearman's rank correlation rho
g__Acetatifactor	g__GCA_900066575	0.6047	0	95050.2	Spearman's rank correlation rho
g__Acetatifactor	g__Incertae_Sedis	0.6958	0	73145	Spearman's rank correlation rho
g__Acetatifactor	g__Lachnoclostridium	0.5181	0	115881	Spearman's rank correlation rho
g__Acetatifactor	g__Lachnospira	0.3989	0	144542	Spearman's rank correlation rho
g__Acetatifactor	g__Lachnospiraceae_NK4A136_group	0.5326	0	112388	Spearman's rank correlation rho
g__Acetatifactor	g__Lachnospiraceae_UCG_006	0.5641	0	104809	Spearman's rank correlation rho
g__Acetatifactor	g__Lactobacillus	-0.37	0.0001	329444	Spearman's rank correlation rho
g__Acetatifactor	g__Oscillibacter	0.7173	0	67983.8	Spearman's rank correlation rho
g__Acetatifactor	g__Parasutterella	-0.3192	0.0006	317232	Spearman's rank correlation rho
g__Acetatifactor	g__Roseburia	0.5682	0	103823	Spearman's rank correlation rho
g__Acetatifactor	g__Ruminococcus	0.3031	0.0011	167581	Spearman's rank correlation rho
g__Acetatifactor	g__Tepidibacter	0.4943	0	121602	Spearman's rank correlation rho
g__Acetatifactor	g__Tuzzerella	0.3902	0	146631	Spearman's rank correlation rho
g__Acetatifactor	g__UC5_1_2E3	0.4392	0	134842	Spearman's rank correlation rho
g__Acetatifactor	g__UCG_009	0.5881	0	99045.5	Spearman's rank correlation rho
g__Acetatifactor	g__uncultured	0.5331	0	112262	Spearman's rank correlation rho
g__Acetatifactor	Not_Assigned	0.7005	0	72008.4	Spearman's rank correlation rho
g__Akkermansia	g__Alistipes	-0.6069	0	386405	Spearman's rank correlation rho
g__Akkermansia	g__Anaerotruncus	-0.3017	0.0012	313003	Spearman's rank correlation rho
g__Akkermansia	g__Bacteroides	0.8759	0	29836.6	Spearman's rank correlation rho
g__Akkermansia	g__Clostridia_UCG_014	-0.7274	0	415389	Spearman's rank correlation rho
g__Akkermansia	g__Coprococcus	-0.5752	0	378779	Spearman's rank correlation rho
g__Akkermansia	g__Erysipelatoclostridium	-0.7635	0	424055	Spearman's rank correlation rho
g__Akkermansia	g__Eubacterium_ventriosum_group	0.4247	0	138332	Spearman's rank correlation rho
g__Akkermansia	g__Eubacterium_xylanophilum_group	-0.3576	0.0001	326452	Spearman's rank correlation rho
g__Akkermansia	g__Lachnoclostridium	-0.4091	0	338828	Spearman's rank correlation rho
g__Akkermansia	g__Lachnospiraceae_FCS020_group	-0.6832	0	404757	Spearman's rank correlation rho
g__Akkermansia	g__Lachnospiraceae_NK4A136_group	-0.5238	0	366411	Spearman's rank correlation rho
g__Akkermansia	g__Lachnospiraceae_UCG_006	-0.5558	0	374108	Spearman's rank correlation rho
g__Akkermansia	g__Marvinbryantia	-0.6915	0	406756	Spearman's rank correlation rho
g__Akkermansia	g__Muribaculum	-0.5094	0	362958	Spearman's rank correlation rho
g__Akkermansia	g__NK4A214_group	-0.4277	0	343316	Spearman's rank correlation rho
g__Akkermansia	g__Olsenella	-0.7198	0	413557	Spearman's rank correlation rho
g__Akkermansia	g__Parasutterella	0.893	0	25731.2	Spearman's rank correlation rho
g__Akkermansia	g__RF39	-0.6722	0	402113	Spearman's rank correlation rho
g__Akkermansia	g__Roseburia	-0.4905	0	358414	Spearman's rank correlation rho
g__Akkermansia	g__Tepidibacter	-0.5588	0	374841	Spearman's rank correlation rho
g__Akkermansia	g__Tuzzerella	-0.3929	0	334933	Spearman's rank correlation rho
g__Akkermansia	g__UC5_1_2E3	-0.3527	0.0001	325277	Spearman's rank correlation rho
g__Akkermansia	g__UCG_005	0.6724	0	78765.8	Spearman's rank correlation rho
g__Akkermansia	Not_Assigned	-0.449	0	348438	Spearman's rank correlation rho
g__Alistipes	g__Anaerotruncus	0.312	0.0008	165445	Spearman's rank correlation rho
g__Alistipes	g__Bacteroides	-0.5668	0	376749	Spearman's rank correlation rho
g__Alistipes	g__Clostridia_UCG_014	0.5354	0	111723	Spearman's rank correlation rho
g__Alistipes	g__Coprococcus	0.3917	0	146286	Spearman's rank correlation rho
g__Alistipes	g__Erysipelatoclostridium	0.5708	0	103210	Spearman's rank correlation rho
g__Alistipes	g__Eubacterium_ventriosum_group	-0.3949	0	335423	Spearman's rank correlation rho
g__Alistipes	g__Lachnospiraceae_FCS020_group	0.4975	0	120845	Spearman's rank correlation rho
g__Alistipes	g__Lachnospiraceae_NK4A136_group	0.4236	0	138600	Spearman's rank correlation rho
g__Alistipes	g__Marvinbryantia	0.4451	0	133432	Spearman's rank correlation rho
g__Alistipes	g__Olsenella	0.4381	0	135113	Spearman's rank correlation rho
g__Alistipes	g__Parasutterella	-0.6299	0	391931	Spearman's rank correlation rho
g__Alistipes	g__RF39	0.3731	0	150742	Spearman's rank correlation rho
g__Alistipes	g__Sellimonas	-0.3681	0.0001	328978	Spearman's rank correlation rho
g__Alistipes	g__Tepidibacter	0.3372	0.0003	159382	Spearman's rank correlation rho
g__Alistipes	g__Tuzzerella	0.3058	0.001	166922	Spearman's rank correlation rho
g__Alistipes	g__UCG_005	-0.5937	0	383237	Spearman's rank correlation rho
g__Alistipes	Not_Assigned	0.3255	0.0004	162182	Spearman's rank correlation rho
g__Anaeroplasma	g__ASF356	0.3435	0.0002	157876	Spearman's rank correlation rho
g__Anaeroplasma	g__Candidatus_Stoquefichus	0.4114	0	141539	Spearman's rank correlation rho
g__Anaeroplasma	g__Clostridia_vadinBB60_group	0.3312	0.0003	160813	Spearman's rank correlation rho
g__Anaeroplasma	g__Colidextribacter	0.4178	0	139999	Spearman's rank correlation rho
g__Anaeroplasma	g__Eubacterium_xylanophilum_group	0.3624	0.0001	153324	Spearman's rank correlation rho
g__Anaeroplasma	g__GCA_900066575	0.3136	0.0007	165052	Spearman's rank correlation rho
g__Anaeroplasma	g__Incertae_Sedis	0.429	0	137296	Spearman's rank correlation rho
g__Anaeroplasma	g__Lachnospiraceae_UCG_006	0.3035	0.0011	167494	Spearman's rank correlation rho
g__Anaeroplasma	g__Oscillibacter	0.5341	0	112038	Spearman's rank correlation rho
g__Anaeroplasma	g__Sellimonas	0.37	0.0001	151495	Spearman's rank correlation rho
g__Anaeroplasma	g__UCG_009	0.4136	0	141004	Spearman's rank correlation rho
g__Anaeroplasma	g__uncultured	0.4457	0	133280	Spearman's rank correlation rho
g__Anaerotruncus	g__ASF356	0.392	0	146211	Spearman's rank correlation rho
g__Anaerotruncus	g__Colidextribacter	0.3128	0.0007	165255	Spearman's rank correlation rho
g__Anaerotruncus	g__Coprococcus	0.3577	0.0001	154458	Spearman's rank correlation rho
g__Anaerotruncus	g__Erysipelatoclostridium	0.368	0.0001	151983	Spearman's rank correlation rho
g__Anaerotruncus	g__Eubacterium_brachy_group	0.3979	0	144790	Spearman's rank correlation rho
g__Anaerotruncus	g__Eubacterium_ventriosum_group	-0.3724	0	330022	Spearman's rank correlation rho
g__Anaerotruncus	g__Eubacterium_xylanophilum_group	0.3864	0	147543	Spearman's rank correlation rho
g__Anaerotruncus	g__Incertae_Sedis	0.4441	0	133686	Spearman's rank correlation rho
g__Anaerotruncus	g__Lachnospiraceae_FCS020_group	0.4088	0	142163	Spearman's rank correlation rho
g__Anaerotruncus	g__Lachnospiraceae_NK4A136_group	0.3483	0.0002	156699	Spearman's rank correlation rho
g__Anaerotruncus	g__Lachnospiraceae_UCG_006	0.4611	0	129580	Spearman's rank correlation rho
g__Anaerotruncus	g__Muribaculum	0.3618	0.0001	153474	Spearman's rank correlation rho
g__Anaerotruncus	g__Oscillibacter	0.4227	0	138811	Spearman's rank correlation rho
g__Anaerotruncus	g__Parasutterella	-0.3452	0.0002	323475	Spearman's rank correlation rho
g__Anaerotruncus	g__Roseburia	0.3831	0	148333	Spearman's rank correlation rho
g__Anaerotruncus	g__Tepidibacter	0.3832	0	148321	Spearman's rank correlation rho
g__Anaerotruncus	g__Tuzzerella	0.3418	0.0002	158280	Spearman's rank correlation rho
g__Anaerotruncus	g__UCG_005	-0.3111	0.0008	315261	Spearman's rank correlation rho
g__Anaerotruncus	g__UCG_009	0.3565	0.0001	154730	Spearman's rank correlation rho
g__Anaerotruncus	Not_Assigned	0.3732	0	150732	Spearman's rank correlation rho
g__ASF356	g__Blautia	0.3196	0.0006	163608	Spearman's rank correlation rho
g__ASF356	g__Incertae_Sedis	0.4322	0	136542	Spearman's rank correlation rho
g__ASF356	g__Lachnospiraceae_UCG_006	0.3226	0.0005	162893	Spearman's rank correlation rho
g__ASF356	g__Oscillibacter	0.3544	0.0001	155248	Spearman's rank correlation rho
g__ASF356	g__Sellimonas	0.4441	0	133683	Spearman's rank correlation rho
g__ASF356	g__UC5_1_2E3	0.3196	0.0006	163607	Spearman's rank correlation rho
g__ASF356	g__UCG_009	0.4005	0	144153	Spearman's rank correlation rho
g__ASF356	g__uncultured	0.4287	0	137377	Spearman's rank correlation rho
g__Bacteroides	g__Clostridia_UCG_014	-0.7367	0	417624	Spearman's rank correlation rho
g__Bacteroides	g__Coprococcus	-0.5754	0	378833	Spearman's rank correlation rho
g__Bacteroides	g__Erysipelatoclostridium	-0.7356	0	417341	Spearman's rank correlation rho
g__Bacteroides	g__Eubacterium_brachy_group	-0.3127	0.0007	315669	Spearman's rank correlation rho
g__Bacteroides	g__Eubacterium_ventriosum_group	0.4045	0	143186	Spearman's rank correlation rho
g__Bacteroides	g__Lachnoclostridium	-0.3967	0	335849	Spearman's rank correlation rho
g__Bacteroides	g__Lachnospiraceae_FCS020_group	-0.6385	0	393997	Spearman's rank correlation rho
g__Bacteroides	g__Lachnospiraceae_NK4A136_group	-0.5404	0	370416	Spearman's rank correlation rho
g__Bacteroides	g__Lachnospiraceae_UCG_006	-0.522	0	365992	Spearman's rank correlation rho
g__Bacteroides	g__Marvinbryantia	-0.7025	0	409397	Spearman's rank correlation rho
g__Bacteroides	g__Muribaculum	-0.5099	0	363088	Spearman's rank correlation rho
g__Bacteroides	g__NK4A214_group	-0.4476	0	348088	Spearman's rank correlation rho
g__Bacteroides	g__Olsenella	-0.7554	0	422118	Spearman's rank correlation rho
g__Bacteroides	g__Parasutterella	0.8857	0	27476	Spearman's rank correlation rho
g__Bacteroides	g__RF39	-0.7159	0	412602	Spearman's rank correlation rho
g__Bacteroides	g__Roseburia	-0.5273	0	367258	Spearman's rank correlation rho
g__Bacteroides	g__Tepidibacter	-0.6161	0	388613	Spearman's rank correlation rho
g__Bacteroides	g__Tuzzerella	-0.4803	0	355956	Spearman's rank correlation rho
g__Bacteroides	g__UCG_005	0.681	0	76708.9	Spearman's rank correlation rho
g__Bacteroides	Not_Assigned	-0.4811	0	356148	Spearman's rank correlation rho
g__Blautia	g__Colidextribacter	0.3052	0.001	167084	Spearman's rank correlation rho
g__Blautia	g__Eubacterium_coprostanoligenes_group	0.4837	0	124146	Spearman's rank correlation rho
g__Blautia	g__GCA_900066575	0.3884	0	147066	Spearman's rank correlation rho
g__Blautia	g__Incertae_Sedis	0.3118	0.0008	165497	Spearman's rank correlation rho
g__Blautia	g__Oscillibacter	0.3884	0	147072	Spearman's rank correlation rho
g__Blautia	g__Parvibacter	0.3031	0.0011	167571	Spearman's rank correlation rho
g__Blautia	g__Ruminococcaceae	0.3204	0.0005	163412	Spearman's rank correlation rho
g__Blautia	g__Ruminococcus	0.3948	0	145535	Spearman's rank correlation rho
g__Blautia	g__Turicibacter	0.3224	0.0005	162931	Spearman's rank correlation rho
g__Blautia	g__UCG_009	0.5098	0	117884	Spearman's rank correlation rho
g__Blautia	g__UCG_010	0.4321	0	136568	Spearman's rank correlation rho
g__Blautia	g__uncultured	0.4993	0	120393	Spearman's rank correlation rho
g__Blautia	Not_Assigned	0.3162	0.0006	164426	Spearman's rank correlation rho
g__Clostridia_UCG_014	g__Coprococcus	0.6037	0	95291.1	Spearman's rank correlation rho
g__Clostridia_UCG_014	g__Erysipelatoclostridium	0.5921	0	98082.2	Spearman's rank correlation rho
g__Clostridia_UCG_014	g__Lachnoclostridium	0.3988	0	144563	Spearman's rank correlation rho
g__Clostridia_UCG_014	g__Lachnospiraceae_FCS020_group	0.4561	0	130800	Spearman's rank correlation rho
g__Clostridia_UCG_014	g__Lachnospiraceae_NK4A136_group	0.512	0	117355	Spearman's rank correlation rho
g__Clostridia_UCG_014	g__Lachnospiraceae_UCG_006	0.4426	0	134029	Spearman's rank correlation rho
g__Clostridia_UCG_014	g__Marvinbryantia	0.5335	0	112181	Spearman's rank correlation rho
g__Clostridia_UCG_014	g__Muribaculum	0.3537	0.0001	155407	Spearman's rank correlation rho
g__Clostridia_UCG_014	g__NK4A214_group	0.3621	0.0001	153402	Spearman's rank correlation rho
g__Clostridia_UCG_014	g__Olsenella	0.6508	0	83978.6	Spearman's rank correlation rho
g__Clostridia_UCG_014	g__Parasutterella	-0.7323	0	416546	Spearman's rank correlation rho
g__Clostridia_UCG_014	g__RF39	0.6593	0	81929.8	Spearman's rank correlation rho
g__Clostridia_UCG_014	g__Roseburia	0.4264	0	137928	Spearman's rank correlation rho
g__Clostridia_UCG_014	g__Tepidibacter	0.3887	0	146995	Spearman's rank correlation rho
g__Clostridia_UCG_014	g__Tuzzerella	0.3958	0	145289	Spearman's rank correlation rho
g__Clostridia_UCG_014	g__UC5_1_2E3	0.3856	0	147741	Spearman's rank correlation rho
g__Clostridia_UCG_014	g__UCG_005	-0.5094	0	362955	Spearman's rank correlation rho
g__Clostridia_UCG_014	Not_Assigned	0.3731	0	150751	Spearman's rank correlation rho
g__Clostridia_vadinBB60_group	g__Colidextribacter	0.4029	0	143581	Spearman's rank correlation rho
g__Clostridia_vadinBB60_group	g__Incertae_Sedis	0.3188	0.0006	163796	Spearman's rank correlation rho
g__Clostridia_vadinBB60_group	g__Lactobacillus	-0.3855	0	333159	Spearman's rank correlation rho
g__Clostridia_vadinBB60_group	g__Oscillibacter	0.4312	0	136780	Spearman's rank correlation rho
g__Clostridia_vadinBB60_group	g__Ruminococcus	0.4895	0	122754	Spearman's rank correlation rho
g__Clostridia_vadinBB60_group	g__Sellimonas	0.3397	0.0002	158788	Spearman's rank correlation rho
g__Clostridia_vadinBB60_group	g__UCG_010	0.3212	0.0005	163222	Spearman's rank correlation rho
g__Clostridia_vadinBB60_group	g__uncultured	0.411	0	141627	Spearman's rank correlation rho
g__Clostridia_vadinBB60_group	Not_Assigned	0.3552	0.0001	155044	Spearman's rank correlation rho
g__Clostridium_sensu_stricto_1	g__Eubacterium_ventriosum_group	0.4809	0	124835	Spearman's rank correlation rho
g__Clostridium_sensu_stricto_1	g__Parvibacter	0.3092	0.0009	166114	Spearman's rank correlation rho
g__Clostridium_sensu_stricto_1	g__Turicibacter	0.4963	0	121124	Spearman's rank correlation rho
g__Colidextribacter	g__Coprococcus	0.4478	0	132783	Spearman's rank correlation rho
g__Colidextribacter	g__Eubacterium_brachy_group	0.4338	0	136160	Spearman's rank correlation rho
g__Colidextribacter	g__GCA_900066575	0.3916	0	146304	Spearman's rank correlation rho
g__Colidextribacter	g__Incertae_Sedis	0.6533	0	83364.5	Spearman's rank correlation rho
g__Colidextribacter	g__Lachnoclostridium	0.3725	0	150895	Spearman's rank correlation rho
g__Colidextribacter	g__Lachnospiraceae_NK4A136_group	0.5277	0	113577	Spearman's rank correlation rho
g__Colidextribacter	g__Lachnospiraceae_UCG_006	0.4497	0	132335	Spearman's rank correlation rho
g__Colidextribacter	g__Lactobacillus	-0.3877	0	333691	Spearman's rank correlation rho
g__Colidextribacter	g__Oscillibacter	0.7092	0	69935.6	Spearman's rank correlation rho
g__Colidextribacter	g__Roseburia	0.4368	0	135422	Spearman's rank correlation rho
g__Colidextribacter	g__Ruminococcus	0.3001	0.0012	168293	Spearman's rank correlation rho
g__Colidextribacter	g__Sellimonas	0.3062	0.001	166845	Spearman's rank correlation rho
g__Colidextribacter	g__Tepidibacter	0.3861	0	147621	Spearman's rank correlation rho
g__Colidextribacter	g__Tuzzerella	0.3826	0	148461	Spearman's rank correlation rho
g__Colidextribacter	g__UC5_1_2E3	0.3693	0.0001	151671	Spearman's rank correlation rho
g__Colidextribacter	g__UCG_009	0.519	0	115668	Spearman's rank correlation rho
g__Colidextribacter	g__uncultured	0.4227	0	138813	Spearman's rank correlation rho
g__Colidextribacter	Not_Assigned	0.6799	0	76979.2	Spearman's rank correlation rho
g__Coprococcus	g__Erysipelatoclostridium	0.5343	0	111982	Spearman's rank correlation rho
g__Coprococcus	g__Eubacterium_brachy_group	0.3649	0.0001	152712	Spearman's rank correlation rho
g__Coprococcus	g__Eubacterium_ventriosum_group	-0.394	0	335197	Spearman's rank correlation rho
g__Coprococcus	g__Lachnoclostridium	0.4439	0	133728	Spearman's rank correlation rho
g__Coprococcus	g__Lachnospiraceae_FCS020_group	0.4823	0	124497	Spearman's rank correlation rho
g__Coprococcus	g__Lachnospiraceae_NK4A136_group	0.5196	0	115531	Spearman's rank correlation rho
g__Coprococcus	g__Lachnospiraceae_UCG_006	0.5237	0	114537	Spearman's rank correlation rho
g__Coprococcus	g__Marvinbryantia	0.3944	0	145620	Spearman's rank correlation rho
g__Coprococcus	g__Muribaculum	0.3267	0.0004	161910	Spearman's rank correlation rho
g__Coprococcus	g__Olsenella	0.4087	0	142181	Spearman's rank correlation rho
g__Coprococcus	g__Oscillibacter	0.3153	0.0007	164645	Spearman's rank correlation rho
g__Coprococcus	g__Parasutterella	-0.6192	0	389357	Spearman's rank correlation rho
g__Coprococcus	g__RF39	0.4154	0	140587	Spearman's rank correlation rho
g__Coprococcus	g__Roseburia	0.5666	0	104219	Spearman's rank correlation rho
g__Coprococcus	g__Tepidibacter	0.4353	0	135783	Spearman's rank correlation rho
g__Coprococcus	g__Tuzzerella	0.4063	0	142755	Spearman's rank correlation rho
g__Coprococcus	g__UC5_1_2E3	0.4486	0	132588	Spearman's rank correlation rho
g__Coprococcus	g__UCG_005	-0.5177	0	364941	Spearman's rank correlation rho
g__Coprococcus	g__UCG_009	0.3052	0.001	167082	Spearman's rank correlation rho
g__Coprococcus	Not_Assigned	0.5061	0	118774	Spearman's rank correlation rho
g__Enterorhabdus	g__Eubacterium_xylanophilum_group	0.3089	0.0009	166175	Spearman's rank correlation rho
g__Enterorhabdus	g__Lachnoclostridium	0.3414	0.0002	158373	Spearman's rank correlation rho
g__Enterorhabdus	g__Lachnospira	0.3584	0.0001	154283	Spearman's rank correlation rho
g__Enterorhabdus	g__Lachnospiraceae_UCG_006	0.3149	0.0007	164732	Spearman's rank correlation rho
g__Enterorhabdus	g__Muribaculum	0.4561	0	130777	Spearman's rank correlation rho
g__Enterorhabdus	g__RF39	0.3249	0.0004	162335	Spearman's rank correlation rho
g__Enterorhabdus	g__Ruminococcaceae	0.4719	0	126986	Spearman's rank correlation rho
g__Erysipelatoclostridium	g__Eubacterium_ventriosum_group	-0.4851	0	357120	Spearman's rank correlation rho
g__Erysipelatoclostridium	g__Lachnospiraceae_FCS020_group	0.6448	0	85418.7	Spearman's rank correlation rho
g__Erysipelatoclostridium	g__Lachnospiraceae_NK4A136_group	0.4681	0	127910	Spearman's rank correlation rho
g__Erysipelatoclostridium	g__Lachnospiraceae_UCG_006	0.4383	0	135064	Spearman's rank correlation rho
g__Erysipelatoclostridium	g__Marvinbryantia	0.6904	0	74448.8	Spearman's rank correlation rho
g__Erysipelatoclostridium	g__Muribaculum	0.5989	0	96441.1	Spearman's rank correlation rho
g__Erysipelatoclostridium	g__NK4A214_group	0.4243	0	138443	Spearman's rank correlation rho
g__Erysipelatoclostridium	g__Olsenella	0.704	0	71180.4	Spearman's rank correlation rho
g__Erysipelatoclostridium	g__Parasutterella	-0.7865	0	429585	Spearman's rank correlation rho
g__Erysipelatoclostridium	g__RF39	0.589	0	98820.1	Spearman's rank correlation rho
g__Erysipelatoclostridium	g__Roseburia	0.361	0.0001	153658	Spearman's rank correlation rho
g__Erysipelatoclostridium	g__Sellimonas	-0.35	0.0001	324625	Spearman's rank correlation rho
g__Erysipelatoclostridium	g__Tepidibacter	0.4766	0	125860	Spearman's rank correlation rho
g__Erysipelatoclostridium	g__Tuzzerella	0.3286	0.0004	161438	Spearman's rank correlation rho
g__Erysipelatoclostridium	g__UCG_005	-0.7155	0	412509	Spearman's rank correlation rho
g__Erysipelatoclostridium	g__uncultured	-0.3052	0.001	313849	Spearman's rank correlation rho
g__Erysipelatoclostridium	Not_Assigned	0.3609	0.0001	153680	Spearman's rank correlation rho
g__Eubacterium_brachy_group	g__GCA_900066575	0.426	0	138023	Spearman's rank correlation rho
g__Eubacterium_brachy_group	g__Incertae_Sedis	0.59	0	98592.8	Spearman's rank correlation rho
g__Eubacterium_brachy_group	g__Lachnoclostridium	0.5362	0	111529	Spearman's rank correlation rho
g__Eubacterium_brachy_group	g__Lachnospiraceae_NK4A136_group	0.4212	0	139169	Spearman's rank correlation rho
g__Eubacterium_brachy_group	g__Lachnospiraceae_UCG_006	0.5561	0	106734	Spearman's rank correlation rho
g__Eubacterium_brachy_group	g__Oscillibacter	0.4851	0	123806	Spearman's rank correlation rho
g__Eubacterium_brachy_group	g__Parasutterella	-0.3242	0.0005	318426	Spearman's rank correlation rho
g__Eubacterium_brachy_group	g__Roseburia	0.4397	0	134727	Spearman's rank correlation rho
g__Eubacterium_brachy_group	g__Tepidibacter	0.4221	0	138957	Spearman's rank correlation rho
g__Eubacterium_brachy_group	g__Tuzzerella	0.3467	0.0002	157104	Spearman's rank correlation rho
g__Eubacterium_brachy_group	g__UC5_1_2E3	0.3592	0.0001	154087	Spearman's rank correlation rho
g__Eubacterium_brachy_group	g__UCG_009	0.3376	0.0003	159294	Spearman's rank correlation rho
g__Eubacterium_brachy_group	g__uncultured	0.3244	0.0005	162458	Spearman's rank correlation rho
g__Eubacterium_brachy_group	Not_Assigned	0.5262	0	113940	Spearman's rank correlation rho
g__Eubacterium_coprostanoligenes_group	g__Ruminococcus	0.5974	0	96813.6	Spearman's rank correlation rho
g__Eubacterium_coprostanoligenes_group	g__Turicibacter	0.3823	0	148523	Spearman's rank correlation rho
g__Eubacterium_coprostanoligenes_group	g__UCG_010	0.5478	0	108736	Spearman's rank correlation rho
g__Eubacterium_coprostanoligenes_group	Not_Assigned	0.3689	0.0001	151762	Spearman's rank correlation rho
g__Eubacterium_ventriosum_group	g__Eubacterium_xylanophilum_group	-0.3766	0	331034	Spearman's rank correlation rho
g__Eubacterium_ventriosum_group	g__Lachnospiraceae_FCS020_group	-0.6616	0	399554	Spearman's rank correlation rho
g__Eubacterium_ventriosum_group	g__Lachnospiraceae_UCG_006	-0.3037	0.0011	313489	Spearman's rank correlation rho
g__Eubacterium_ventriosum_group	g__Marvinbryantia	-0.3926	0	334862	Spearman's rank correlation rho
g__Eubacterium_ventriosum_group	g__Muribaculum	-0.6167	0	388760	Spearman's rank correlation rho
g__Eubacterium_ventriosum_group	g__Olsenella	-0.4282	0	343429	Spearman's rank correlation rho
g__Eubacterium_ventriosum_group	g__Parasutterella	0.5062	0	118750	Spearman's rank correlation rho
g__Eubacterium_ventriosum_group	g__Sellimonas	0.324	0.0005	162558	Spearman's rank correlation rho
g__Eubacterium_ventriosum_group	g__Turicibacter	0.6105	0	93670.9	Spearman's rank correlation rho
g__Eubacterium_ventriosum_group	g__UCG_005	0.7487	0	60433.2	Spearman's rank correlation rho
g__Eubacterium_xylanophilum_group	g__Incertae_Sedis	0.3428	0.0002	158021	Spearman's rank correlation rho
g__Eubacterium_xylanophilum_group	g__Lachnospiraceae_FCS020_group	0.4801	0	125010	Spearman's rank correlation rho
g__Eubacterium_xylanophilum_group	g__Lachnospiraceae_UCG_006	0.4168	0	140232	Spearman's rank correlation rho
g__Eubacterium_xylanophilum_group	g__Muribaculum	0.4293	0	137231	Spearman's rank correlation rho
g__Eubacterium_xylanophilum_group	g__Oscillibacter	0.4056	0	142922	Spearman's rank correlation rho
g__Eubacterium_xylanophilum_group	g__Parasutterella	-0.3952	0	335507	Spearman's rank correlation rho
g__Eubacterium_xylanophilum_group	g__Roseburia	0.312	0.0008	165450	Spearman's rank correlation rho
g__Eubacterium_xylanophilum_group	g__Ruminococcaceae	0.3493	0.0001	156468	Spearman's rank correlation rho
g__Eubacterium_xylanophilum_group	g__UCG_009	0.318	0.0006	163999	Spearman's rank correlation rho
g__GCA_900066575	g__Incertae_Sedis	0.5202	0	115365	Spearman's rank correlation rho
g__GCA_900066575	g__Lachnoclostridium	0.4304	0	136961	Spearman's rank correlation rho
g__GCA_900066575	g__Lachnospiraceae_UCG_006	0.3779	0	149602	Spearman's rank correlation rho
g__GCA_900066575	g__Oscillibacter	0.5015	0	119875	Spearman's rank correlation rho
g__GCA_900066575	g__Roseburia	0.3459	0.0002	157276	Spearman's rank correlation rho
g__GCA_900066575	g__Tepidibacter	0.3354	0.0003	159811	Spearman's rank correlation rho
g__GCA_900066575	g__UC5_1_2E3	0.4116	0	141487	Spearman's rank correlation rho
g__GCA_900066575	g__UCG_009	0.4588	0	130145	Spearman's rank correlation rho
g__GCA_900066575	g__uncultured	0.4528	0	131571	Spearman's rank correlation rho
g__GCA_900066575	Not_Assigned	0.4379	0	135165	Spearman's rank correlation rho
g__Incertae_Sedis	g__Lachnoclostridium	0.4468	0	133025	Spearman's rank correlation rho
g__Incertae_Sedis	g__Lachnospira	0.36	0.0001	153891	Spearman's rank correlation rho
g__Incertae_Sedis	g__Lachnospiraceae_NK4A136_group	0.3952	0	145421	Spearman's rank correlation rho
g__Incertae_Sedis	g__Lachnospiraceae_UCG_006	0.5133	0	117034	Spearman's rank correlation rho
g__Incertae_Sedis	g__Lactobacillus	-0.3113	0.0008	315323	Spearman's rank correlation rho
g__Incertae_Sedis	g__Oscillibacter	0.7436	0	61654.4	Spearman's rank correlation rho
g__Incertae_Sedis	g__Roseburia	0.3632	0.0001	153125	Spearman's rank correlation rho
g__Incertae_Sedis	g__Sellimonas	0.4333	0	136260	Spearman's rank correlation rho
g__Incertae_Sedis	g__Tepidibacter	0.4462	0	133157	Spearman's rank correlation rho
g__Incertae_Sedis	g__UC5_1_2E3	0.3734	0	150665	Spearman's rank correlation rho
g__Incertae_Sedis	g__UCG_009	0.5944	0	97526.1	Spearman's rank correlation rho
g__Incertae_Sedis	g__uncultured	0.6357	0	87610.4	Spearman's rank correlation rho
g__Incertae_Sedis	Not_Assigned	0.5937	0	97693.4	Spearman's rank correlation rho
g__Lachnoclostridium	g__Lachnospira	0.332	0.0003	160638	Spearman's rank correlation rho
g__Lachnoclostridium	g__Lachnospiraceae_NK4A136_group	0.4717	0	127044	Spearman's rank correlation rho
g__Lachnoclostridium	g__Lachnospiraceae_UCG_006	0.6657	0	80375.4	Spearman's rank correlation rho
g__Lachnoclostridium	g__Oscillibacter	0.4119	0	141409	Spearman's rank correlation rho
g__Lachnoclostridium	g__Parasutterella	-0.3863	0	333343	Spearman's rank correlation rho
g__Lachnoclostridium	g__Roseburia	0.489	0	122882	Spearman's rank correlation rho
g__Lachnoclostridium	g__Tepidibacter	0.3995	0	144404	Spearman's rank correlation rho
g__Lachnoclostridium	g__UC5_1_2E3	0.3316	0.0003	160727	Spearman's rank correlation rho
g__Lachnoclostridium	g__UCG_009	0.3884	0	147079	Spearman's rank correlation rho
g__Lachnoclostridium	Not_Assigned	0.5061	0	118754	Spearman's rank correlation rho
g__Lachnospira	g__Lachnospiraceae_NK4A136_group	0.3218	0.0005	163076	Spearman's rank correlation rho
g__Lachnospira	g__Lachnospiraceae_UCG_006	0.3821	0	148587	Spearman's rank correlation rho
g__Lachnospira	g__Muribaculum	0.3119	0.0008	165451	Spearman's rank correlation rho
g__Lachnospira	g__Oscillibacter	0.3881	0	147130	Spearman's rank correlation rho
g__Lachnospira	g__Ruminococcaceae	0.484	0	124069	Spearman's rank correlation rho
g__Lachnospira	g__Tepidibacter	0.397	0	144997	Spearman's rank correlation rho
g__Lachnospira	g__UCG_009	0.374	0	150529	Spearman's rank correlation rho
g__Lachnospira	g__uncultured	0.3303	0.0004	161050	Spearman's rank correlation rho
g__Lachnospira	Not_Assigned	0.3684	0.0001	151872	Spearman's rank correlation rho
g__Lachnospiraceae_FCS020_group	g__Lachnospiraceae_NK4A136_group	0.4307	0	136899	Spearman's rank correlation rho
g__Lachnospiraceae_FCS020_group	g__Lachnospiraceae_UCG_006	0.5265	0	113850	Spearman's rank correlation rho
g__Lachnospiraceae_FCS020_group	g__Marvinbryantia	0.5828	0	100311	Spearman's rank correlation rho
g__Lachnospiraceae_FCS020_group	g__Muribaculum	0.6875	0	75137.6	Spearman's rank correlation rho
g__Lachnospiraceae_FCS020_group	g__Olsenella	0.4771	0	125740	Spearman's rank correlation rho
g__Lachnospiraceae_FCS020_group	g__Parasutterella	-0.706	0	410240	Spearman's rank correlation rho
g__Lachnospiraceae_FCS020_group	g__RF39	0.4533	0	131470	Spearman's rank correlation rho
g__Lachnospiraceae_FCS020_group	g__Roseburia	0.4578	0	130385	Spearman's rank correlation rho
g__Lachnospiraceae_FCS020_group	g__Ruminococcaceae	0.3427	0.0002	158063	Spearman's rank correlation rho
g__Lachnospiraceae_FCS020_group	g__Tepidibacter	0.4676	0	128035	Spearman's rank correlation rho
g__Lachnospiraceae_FCS020_group	g__Tuzzerella	0.3475	0.0002	156900	Spearman's rank correlation rho
g__Lachnospiraceae_FCS020_group	g__UCG_005	-0.6115	0	387504	Spearman's rank correlation rho
g__Lachnospiraceae_FCS020_group	Not_Assigned	0.3536	0.0001	155445	Spearman's rank correlation rho
g__Lachnospiraceae_NK4A136_group	g__Lachnospiraceae_UCG_006	0.574	0	102426	Spearman's rank correlation rho
g__Lachnospiraceae_NK4A136_group	g__Lactobacillus	-0.3113	0.0008	315329	Spearman's rank correlation rho
g__Lachnospiraceae_NK4A136_group	g__Muribaculum	0.3289	0.0004	161387	Spearman's rank correlation rho
g__Lachnospiraceae_NK4A136_group	g__Olsenella	0.4194	0	139603	Spearman's rank correlation rho
g__Lachnospiraceae_NK4A136_group	g__Oscillibacter	0.5075	0	118435	Spearman's rank correlation rho
g__Lachnospiraceae_NK4A136_group	g__Parasutterella	-0.5537	0	373615	Spearman's rank correlation rho
g__Lachnospiraceae_NK4A136_group	g__RF39	0.4023	0	143732	Spearman's rank correlation rho
g__Lachnospiraceae_NK4A136_group	g__Roseburia	0.4963	0	121132	Spearman's rank correlation rho
g__Lachnospiraceae_NK4A136_group	g__Tepidibacter	0.4629	0	129146	Spearman's rank correlation rho
g__Lachnospiraceae_NK4A136_group	g__Tuzzerella	0.3815	0	148732	Spearman's rank correlation rho
g__Lachnospiraceae_NK4A136_group	g__UC5_1_2E3	0.3422	0.0002	158185	Spearman's rank correlation rho
g__Lachnospiraceae_NK4A136_group	g__UCG_005	-0.336	0.0003	321249	Spearman's rank correlation rho
g__Lachnospiraceae_NK4A136_group	g__UCG_009	0.3764	0	149962	Spearman's rank correlation rho
g__Lachnospiraceae_NK4A136_group	Not_Assigned	0.5836	0	100140	Spearman's rank correlation rho
g__Lachnospiraceae_UCG_006	g__Muribaculum	0.3522	0.0001	155763	Spearman's rank correlation rho
g__Lachnospiraceae_UCG_006	g__Oscillibacter	0.5454	0	109326	Spearman's rank correlation rho
g__Lachnospiraceae_UCG_006	g__Parasutterella	-0.5571	0	374426	Spearman's rank correlation rho
g__Lachnospiraceae_UCG_006	g__RF39	0.3644	0.0001	152846	Spearman's rank correlation rho
g__Lachnospiraceae_UCG_006	g__Roseburia	0.6224	0	90803.4	Spearman's rank correlation rho
g__Lachnospiraceae_UCG_006	g__Tepidibacter	0.538	0	111096	Spearman's rank correlation rho
g__Lachnospiraceae_UCG_006	g__Tuzzerella	0.4237	0	138572	Spearman's rank correlation rho
g__Lachnospiraceae_UCG_006	g__UC5_1_2E3	0.4667	0	128247	Spearman's rank correlation rho
g__Lachnospiraceae_UCG_006	g__UCG_005	-0.3291	0.0004	319603	Spearman's rank correlation rho
g__Lachnospiraceae_UCG_006	g__UCG_009	0.3972	0	144949	Spearman's rank correlation rho
g__Lachnospiraceae_UCG_006	Not_Assigned	0.5298	0	113066	Spearman's rank correlation rho
g__Lactobacillus	g__Oscillibacter	-0.4662	0	352577	Spearman's rank correlation rho
g__Lactobacillus	g__Ruminococcus	-0.3692	0.0001	329234	Spearman's rank correlation rho
g__Lactobacillus	g__uncultured	-0.3255	0.0004	318733	Spearman's rank correlation rho
g__Lactobacillus	Not_Assigned	-0.4077	0	338506	Spearman's rank correlation rho
g__Marvinbryantia	g__Muribaculum	0.533	0	112298	Spearman's rank correlation rho
g__Marvinbryantia	g__NK4A214_group	0.3872	0	147351	Spearman's rank correlation rho
g__Marvinbryantia	g__Olsenella	0.6213	0	91074.3	Spearman's rank correlation rho
g__Marvinbryantia	g__Parasutterella	-0.7038	0	409702	Spearman's rank correlation rho
g__Marvinbryantia	g__RF39	0.535	0	111814	Spearman's rank correlation rho
g__Marvinbryantia	g__Roseburia	0.312	0.0008	165440	Spearman's rank correlation rho
g__Marvinbryantia	g__Tepidibacter	0.3889	0	146940	Spearman's rank correlation rho
g__Marvinbryantia	g__UCG_005	-0.5476	0	372150	Spearman's rank correlation rho
g__Marvinbryantia	g__uncultured	-0.3147	0.0007	316144	Spearman's rank correlation rho
g__Muribaculaceae	g__Olsenella	-0.332	0.0003	320294	Spearman's rank correlation rho
g__Muribaculum	g__Olsenella	0.5024	0	119653	Spearman's rank correlation rho
g__Muribaculum	g__Parasutterella	-0.5547	0	373847	Spearman's rank correlation rho
g__Muribaculum	g__RF39	0.4463	0	133145	Spearman's rank correlation rho
g__Muribaculum	g__Ruminococcaceae	0.4299	0	137084	Spearman's rank correlation rho
g__Muribaculum	g__Tepidibacter	0.3241	0.0005	162532	Spearman's rank correlation rho
g__Muribaculum	g__Turicibacter	-0.3136	0.0007	315869	Spearman's rank correlation rho
g__Muribaculum	g__UCG_005	-0.5631	0	375875	Spearman's rank correlation rho
g__NK4A214_group	g__Parasutterella	-0.4464	0	347799	Spearman's rank correlation rho
g__NK4A214_group	g__Parvibacter	0.3054	0.001	167037	Spearman's rank correlation rho
g__NK4A214_group	g__RF39	0.4728	0	126766	Spearman's rank correlation rho
g__NK4A214_group	g__Roseburia	0.317	0.0006	164226	Spearman's rank correlation rho
g__Olsenella	g__Parasutterella	-0.7511	0	421065	Spearman's rank correlation rho
g__Olsenella	g__RF39	0.5852	0	99737.9	Spearman's rank correlation rho
g__Olsenella	g__Sellimonas	-0.3864	0	333381	Spearman's rank correlation rho
g__Olsenella	g__Tepidibacter	0.377	0	149817	Spearman's rank correlation rho
g__Olsenella	g__Tuzzerella	0.3306	0.0003	160960	Spearman's rank correlation rho
g__Olsenella	g__UCG_005	-0.665	0	400363	Spearman's rank correlation rho
g__Olsenella	g__uncultured	-0.4007	0	336820	Spearman's rank correlation rho
g__Oscillibacter	g__Roseburia	0.3124	0.0008	165340	Spearman's rank correlation rho
g__Oscillibacter	g__Ruminococcus	0.3753	0	150218	Spearman's rank correlation rho
g__Oscillibacter	g__Sellimonas	0.3766	0	149901	Spearman's rank correlation rho
g__Oscillibacter	g__Tepidibacter	0.416	0	140426	Spearman's rank correlation rho
g__Oscillibacter	g__Tuzzerella	0.381	0	148851	Spearman's rank correlation rho
g__Oscillibacter	g__UC5_1_2E3	0.3469	0.0002	157058	Spearman's rank correlation rho
g__Oscillibacter	g__UCG_009	0.5917	0	98171.1	Spearman's rank correlation rho
g__Oscillibacter	g__uncultured	0.6396	0	86660.2	Spearman's rank correlation rho
g__Oscillibacter	Not_Assigned	0.6284	0	89352.4	Spearman's rank correlation rho
g__Parasutterella	g__RF39	-0.6451	0	395587	Spearman's rank correlation rho
g__Parasutterella	g__Roseburia	-0.4724	0	354057	Spearman's rank correlation rho
g__Parasutterella	g__Tepidibacter	-0.5799	0	379918	Spearman's rank correlation rho
g__Parasutterella	g__Tuzzerella	-0.4785	0	355521	Spearman's rank correlation rho
g__Parasutterella	g__UC5_1_2E3	-0.4189	0	341183	Spearman's rank correlation rho
g__Parasutterella	g__UCG_005	0.7088	0	70022.1	Spearman's rank correlation rho
g__Parasutterella	Not_Assigned	-0.5313	0	368221	Spearman's rank correlation rho
g__Parvibacter	g__Roseburia	0.3137	0.0007	165026	Spearman's rank correlation rho
g__Parvibacter	g__Turicibacter	0.4627	0	129192	Spearman's rank correlation rho
g__Parvibacter	g__UCG_010	0.4672	0	128115	Spearman's rank correlation rho
g__Parvibacter	Not_Assigned	0.3091	0.0009	166128	Spearman's rank correlation rho
g__RF39	g__Roseburia	0.3495	0.0001	156428	Spearman's rank correlation rho
g__RF39	g__Ruminococcaceae	0.3089	0.0009	166175	Spearman's rank correlation rho
g__RF39	g__Tepidibacter	0.459	0	130093	Spearman's rank correlation rho
g__RF39	g__Tuzzerella	0.3866	0	147506	Spearman's rank correlation rho
g__RF39	g__UCG_005	-0.4759	0	354901	Spearman's rank correlation rho
g__RF39	Not_Assigned	0.3609	0.0001	153678	Spearman's rank correlation rho
g__Roseburia	g__Tepidibacter	0.5329	0	112321	Spearman's rank correlation rho
g__Roseburia	g__Tuzzerella	0.4066	0	142694	Spearman's rank correlation rho
g__Roseburia	g__UC5_1_2E3	0.4579	0	130359	Spearman's rank correlation rho
g__Roseburia	g__UCG_005	-0.3565	0.0001	326180	Spearman's rank correlation rho
g__Roseburia	g__UCG_009	0.4386	0	134997	Spearman's rank correlation rho
g__Roseburia	Not_Assigned	0.548	0	108687	Spearman's rank correlation rho
g__Ruminococcaceae	g__UCG_009	0.3224	0.0005	162936	Spearman's rank correlation rho
g__Ruminococcus	g__Turicibacter	0.3288	0.0004	161399	Spearman's rank correlation rho
g__Ruminococcus	g__UCG_005	0.319	0.0006	163762	Spearman's rank correlation rho
g__Ruminococcus	g__UCG_009	0.3014	0.0012	167987	Spearman's rank correlation rho
g__Ruminococcus	g__UCG_010	0.5498	0	108255	Spearman's rank correlation rho
g__Ruminococcus	g__uncultured	0.3457	0.0002	157325	Spearman's rank correlation rho
g__Ruminococcus	Not_Assigned	0.3691	0.0001	151717	Spearman's rank correlation rho
g__Sellimonas	g__UCG_005	0.5755	0	102081	Spearman's rank correlation rho
g__Sellimonas	g__UCG_009	0.3184	0.0006	163911	Spearman's rank correlation rho
g__Sellimonas	g__uncultured	0.6344	0	87904.2	Spearman's rank correlation rho
g__Tepidibacter	g__Tuzzerella	0.5665	0	104229	Spearman's rank correlation rho
g__Tepidibacter	g__UC5_1_2E3	0.3199	0.0006	163542	Spearman's rank correlation rho
g__Tepidibacter	g__UCG_005	-0.4063	0	338166	Spearman's rank correlation rho
g__Tepidibacter	g__UCG_009	0.4341	0	136077	Spearman's rank correlation rho
g__Tepidibacter	Not_Assigned	0.6214	0	91051.5	Spearman's rank correlation rho
g__Turicibacter	g__UCG_005	0.4269	0	137811	Spearman's rank correlation rho
g__Turicibacter	g__UCG_010	0.3758	0	150092	Spearman's rank correlation rho
g__Tuzzerella	g__UCG_005	-0.3239	0.0005	318343	Spearman's rank correlation rho
g__Tuzzerella	g__UCG_009	0.4133	0	141084	Spearman's rank correlation rho
g__Tuzzerella	Not_Assigned	0.5025	0	119630	Spearman's rank correlation rho
g__UC5_1_2E3	g__UCG_009	0.4275	0	137663	Spearman's rank correlation rho
g__UC5_1_2E3	Not_Assigned	0.3527	0.0001	155658	Spearman's rank correlation rho
g__UCG_005	g__uncultured	0.5517	0	107796	Spearman's rank correlation rho
g__UCG_009	g__uncultured	0.5127	0	117189	Spearman's rank correlation rho
g__UCG_009	Not_Assigned	0.5201	0	115410	Spearman's rank correlation rho
g__uncultured	Not_Assigned	0.333	0.0003	160391	Spearman's rank correlation rho
